# Supplementary material for: Influence of Calcium Resonance-Tuned Low-Frequency Magnetic Fields on Daphnia magna
Source: Int J Mol Sci. 2022 Dec 11;23(24):15727. doi: 10.3390/ijms232415727 (PMC9779586; doi:10.3390/ijms232415727)
Supplement: Supplementary file 1 [file ijms-23-15727-s001.zip]

Archive with 3 entries (3 files):
- Biochemistry.xlsx
- Life-history.xlsx
- supplementary.pdf
