# Supplementary material for: Influence of Calcium Resonance-Tuned Low-Frequency Magnetic Fields on Daphnia magna
Source: Int J Mol Sci. 2022 Dec 11;23(24):15727. doi: 10.3390/ijms232415727 (PMC9779586; doi:10.3390/ijms232415727)
Supplement: Supplementary file 1 [file ijms-23-15727-s001.zip › Biochemistry.xlsx]

## Sheet: Лист1
Ca++ field	Static field	amylolytic activity, μmol/g min	sucrase activity, μmol/g min	proteolytic activity, μmol/g min
no	GMF	3.16667	0.32381	0.847953
no	GMF	3.33333	0.361905	0.847953
no	GMF	4.16667	0.419048	0.847953
no	GMF	4.5	0.380952	1.11111
no	GMF	4.33333	0.342857	1.02339
yes	GMF	2.16667	0.190476	0.614035
yes	GMF	1.58333	0.247619	0.497076
yes	GMF	2.16667	0.228571	0.584795
yes	GMF	2.16667	0.285714	0.497076
yes	GMF	2.33333	0.32381	0.584795
no	5.2 muT	4.16667	0.32381	0.789474
no	5.2 muT	3.33333	0.4	0.745614
no	5.2 muT	3.33333	0.380952	0.657895
no	5.2 muT	3.66667	0.380952	0.745614
no	5.2 muT	3.66667	0.419048	0.745614
yes	5.2 muT	2.66667	0.285714	0.584795
yes	5.2 muT	2.33333	0.304762	0.409357
yes	5.2 muT	2.16667	0.304762	0.321637
yes	5.2 muT	2.33333	0.32381	0.584795
yes	5.2 muT	2.16667	0.361905	0.526316
