# Supplementary material for: Influence of Calcium Resonance-Tuned Low-Frequency Magnetic Fields on Daphnia magna
Source: Int J Mol Sci. 2022 Dec 11;23(24):15727. doi: 10.3390/ijms232415727 (PMC9779586; doi:10.3390/ijms232415727)
Supplement: Supplementary file 1 [file ijms-23-15727-s001.zip › Life-history.xlsx]

## Sheet: Лист1
Ca++ field	Static field	Size of the first brood, ind	Age at the first reproduction, days	The total offspring amount, ind	Averaged brood size, ind	The number of broods	The period between broods, days	Lifespan, days	The body lengths of parental daphnids, mm
no	GMF	3	7	230	19.1667	12	2.27273	54	4.25
no	GMF	7	12	260	17.3333	15	2.14286	68
no	GMF	4	12	80	16	5	2	32	3.95
no	GMF	4	6	127	21.1667	6	1.8	30	4.2
no	GMF	7	6	86	17.2	5	3	31	4.2
no	GMF	8	12	185	14.2308	13	2.75	66	4.55
no	GMF	11	10	180	25.7143	7	1.83333	32	4.9
no	GMF	6	8	125	17.8571	7	2.16667	33	4.35
no	GMF	2	6	94	13.4286	7	2	30	4.3
no	GMF	8	12	88	14.6667	6	3	55	4.25
no	GMF	9	10	278	21.3846	13	2.41667	65	4.2
no	GMF	2	8	80	20	4	2.33333	26	4.15
no	GMF	2	7	154	19.25	8	2	36	3.9
no	GMF	10	6	238	21.6364	11	2	46	4.1
no	GMF	18	6	127	18.1429	7	1.5	32	4.25
no	GMF	4	10	162	16.2	10	2.33333	67
no	GMF	3	10	248	16.5333	15	2	67
no	GMF	4	10	254	16.9333	15	2.64286	70
no	GMF	4	10	112	22.4	5	2.25	29	4
no	GMF	8	12	291	18.1875	16	2.26667	66
no	GMF	5	6	257	17.1333	15	1.85714	58	4.05
yes	GMF	37	18	269	26.9	10	2.22222	54	4.3
yes	GMF	21	17	73	24.3333	3	2	29	4
yes	GMF	43	18	388	22.8235	17	1.625	65
yes	GMF	40	18	185	18.5	10	2.33333	54	4.25
yes	GMF	31	16	276	21.2308	13	2.83333	68
yes	GMF	19	16	111	37	3	1	28	4.15
yes	GMF	20	17	147	36.75	4	1.66667	32	4.5
yes	GMF	5	16	206	20.6	10	2.11111	49	3.95
yes	GMF	25	15	175	25	7	2	40	4.45
yes	GMF	24	16	272	18.1333	15	1.71429	60	4.5
yes	GMF	39	18	249	24.9	10	2.22222	52	3.95
yes	GMF	24	16	100	33.3333	3	1.5	28	4
yes	GMF	11	18	70	23.3333	3	1.5	30	4.05
yes	GMF	23	18	39	13	3	1	28	4.1
yes	GMF	17	15	183	20.3333	9	2.125	46	4
yes	GMF	40	17	80	26.6667	3	1.5	28	4.15
yes	GMF	33	16	78	39	2	2	26	4.05
yes	GMF	30	18	81	27	3	2	30	3.9
yes	GMF	3	15	137	27.4	5	2	31	4.4
yes	GMF	31	16	98	32.6667	3	1.5	28	3.95
yes	GMF	35	16	141	35.25	4	2	32	4.25
yes	GMF	12	16	89	29.6667	3	1.5	30	4.1
no	5.2 muT	6	7	93	15.5	6	2	28
no	5.2 muT	14	6	413	24.2941	17	1.9375	65
no	5.2 muT	5	11	141	20.1429	7	1.33333	43	4.1
no	5.2 muT	11	8	400	23.5294	17	2.375	66
no	5.2 muT	14	7	318	22.7143	14	2.61538	59	4.65
no	5.2 muT	13	8	397	22.0556	18	1.58824	59	4.7
no	5.2 muT	2	11	108	21.6	5	2.5	30	4.65
no	5.2 muT	10	6	282	17.625	16	1.66667	54	4.05
no	5.2 muT	8	12	175	25	7	1.66667	36
no	5.2 muT	5	11	36	12	3	3	26
no	5.2 muT	12	9	320	16.8421	19	1.88889	66	4.05
no	5.2 muT	1	6	284	16.7059	17	2	62
no	5.2 muT	6	12	212	15.1429	14	2	58	4.45
no	5.2 muT	5	6	25	4.16667	6	2.2	28
no	5.2 muT	8	12	135	16.875	8	1.42857	36
no	5.2 muT	3	11	110	22	5	1.75	28	4.1
no	5.2 muT	4	6	147	16.3333	9	3	43
no	5.2 muT	4	12	127	21.1667	6	1.6	33	3.9
no	5.2 muT	7	10	355	23.6667	15	2.14286	60	4.6
no	5.2 muT	25	10	250	14.7059	17	2.125	66
no	5.2 muT	7	11	53	17.6667	3	3	26	4
no	5.2 muT	5	8	308	20.5333	15	1.92857	58	4.55
yes	5.2 muT	31	17	96	32	3	2	29	4.15
yes	5.2 muT	5	17	313	17.3889	18	1.76471	68
yes	5.2 muT	3	16	234	18	13	2.16667	64
yes	5.2 muT	26	17	79	19.75	4	1	29	4.2
yes	5.2 muT	21	17	159	31.8	5	1.75	35	4.15
yes	5.2 muT	24	19	194	21.5556	9	2.5	52	4.2
yes	5.2 muT	26	17	345	23	15	2	67
yes	5.2 muT	45	17	199	24.875	8	1.71429	45	3.9
yes	5.2 muT	5	16	340	18.8889	18	1.76471	68
yes	5.2 muT	2	16	256	23.2727	11	2.4	56
yes	5.2 muT	29	19	214	21.4	10	2.22222	58
yes	5.2 muT	12	17	232	23.2	10	2.55556	54	4.3
yes	5.2 muT	8	16	142	28.4	5	2	35	3.85
yes	5.2 muT	21	16	107	26.75	4	1.66667	30	4.1
yes	5.2 muT	7	16	118	29.5	4	2	30	4.1
yes	5.2 muT	6	16	234	18	13	2.41667	64
yes	5.2 muT	21	16	81	27	3	1.5	28	4.05
yes	5.2 muT	28	15	141	35.25	4	2	30	4.25
yes	5.2 muT	11	15	116	29	4	2	30	4.25
yes	5.2 muT	14	15	119	29.75	4	1.66667	30	4.2
yes	5.2 muT	32	16	297	21.2143	14	2.38462	65
yes	5.2 muT	5	14	214	26.75	8	2	44	3.85
